# Supplementary material for: A first public dataset from Brazilian twitter and news on COVID-19 in Portuguese
Source: Data Brief. 2020 Aug 18;32:106179. doi: 10.1016/j.dib.2020.106179 (PMC7434436; doi:10.1016/j.dib.2020.106179)
Supplement: Supplementary file 1 [file mmc1.xml]

<?xml version="1.0" encoding="utf-8" standalone="no"?>
<data>
  <datasets>
    <author>tmelo@uea.edu.br</author>
    <type>1</type>
    <dataset>
      <name>Dataset of Tweets and News Media on COVID-19 in Portuguese</name>
      <caption />
      <description>Collection of 3,925,366 tweets and 18,413 online news around the online discussion about COVID-19 in Brazil. The data from Twitter were collected through Twitterscraper Python library and we considered a set of keywords in Portuguese regarding to COVID-19. In order to facilitate the identification of tweets that have hashtags, media and retweets for researchers or data enthusiasts, we created three specific datasets for each of these categories. The news on COVID-19 was collected from the UOL po</description>
      <filetype>
        <name />
      </filetype>
      <filesize />
      <source>0</source>
      <sourcename>Original Data</sourcename>
      <access>
        <type>1</type>
        <name>Data available in data repository</name>
        <reponame>Mendeley Data</reponame>
        <PersistentId>http://dx.doi.org/10.17632/vhxdgjfjnk</PersistentId>
        <deeplinkurl>https://data.mendeley.com/drafts/vhxdgjfjnk</deeplinkurl>
      </access>
    </dataset>
  </datasets>
</data>
